# Supplementary material for: Psychological Well-Being and Treatment Adherence in COPD Patients: A Correspondence Analysis of WHO-5, MARS, and GOLD Severity
Source: Healthcare (Basel). 2026 Feb 18;14(4):514. doi: 10.3390/healthcare14040514 (PMC12940593; doi:10.3390/healthcare14040514)
Supplement: Supplementary file 1 [file healthcare-14-00514-s001.zip]

Archive with 1 entries (1 files):
- healthcare-4119978-supplementary.pdf
